# Supplementary material for: Constructing small genome graphs via string compression
Source: Bioinformatics. 2021 Jul 12;37(Suppl 1):i205–13. doi: 10.1093/bioinformatics/btab281 (PMC8275343; doi:10.1093/bioinformatics/btab281)
Supplement: btab281_Supplementary_Data [file btab281_supplementary_data.zip]

Archive with 4 entries (3 files):
- Files/
- Files/Kingsford.220.supp.1[AU].pdf
- Files/Kingsford.supp.2[AU].zip
- Files/Kingsford.220.supp.1.pdf
